# Supplementary material for: Efficacy of Endoscopic Ultrasound-Guided Ablation with the HybridTherm Probe in Locally Advanced or Borderline Resectable Pancreatic Cancer: A Phase II Randomized Controlled Trial
Source: Cancers (Basel). 2021 Sep 8;13(18):4512. doi: 10.3390/cancers13184512 (PMC8464946; doi:10.3390/cancers13184512)
Supplement: Supplementary file 1 [file cancers-13-04512-s001.zip]

Archive with 1 entries (1 files):
- cancers-1344460-supplementary.pdf
